# Supplementary material for: Mitochondrial translation failure represses cholesterol gene expression via Pyk2-Gsk3β-Srebp2 axis
Source: Life Sci Alliance. 2024 May 8;7(7):e202302423. doi: 10.26508/lsa.202302423 (PMC11079605; doi:10.26508/lsa.202302423)
Supplement: Supplementary file 3 [file LSA-2023-02423_SdataFS2.zip]

Archive with 1 entries (1 files):
- LSA-2023-02423_SdataFS2.ods
